# Supplementary material for: 3D printed plates based on generative design biomechanically outperform manual digital fitting and conventional systems printed in photopolymers in bridging mandibular bone defects of critical size in dogs
Source: Front Vet Sci. 2023 Mar 30;10:1165689. doi: 10.3389/fvets.2023.1165689 (PMC10098091; doi:10.3389/fvets.2023.1165689)
Supplement: Supplementary file 1 [file Table_1.XLSX]

## Sheet: Overview
VPW									VPW+Tango
	Trial	MAX Load (N)	Displacement (mm)	Energy prior (N*mm)	Energy after (N*mm)	stiffness prior (mN/mm)	stiffness after (mN/mm)			Trial	MAX Load (N)	Displacement (mm)	Energy prior (N*mm)	Energy after (N*mm)	stiffness prior (mN/mm)	stiffness after (mN/mm)
Design 1	1	11.58	11.9	1.63	86.96	38	8.9		Design 1	1	9.76	11.02	0.88	72.06	61	5.9
	2	10.52	14.41	2.74	104.71	22.2	6			2	8.54	14.39	1.33	89.18	33.6	3.3
	3	12.13	13.81	1.56	109.85	31	6.8			3	7.56	11.28	1.35	56.74	16	1.8
	4	12.18	13.41	1.2	104.44	36.3	6.8			4	8.75	9.76	0.49	57.7	37.7	8.8
	5	10.11	7.54	0.56	44.69	36.9	13.2			5	7.6	14.19	1.23	77.82	24.2	5.2
	Median value	11.304	12.214	1.538	90.13	32.88	8.34			Median value	8.442	12.128	1.056	70.7	34.5	5
Point of Yield	1	2.1	0.89						Point of Yield	1	2.51	0.53
	2	2.14	1.4							2	2	0.77
	3	2.4	0.91							3	1.82	0.95
	4	2.08	0.78							4	1.58	0.42
	5	1.71	0.5							5	2.22	0.92
	Median value	2.086	0.896							Median value	2.026	0.718
		MAX Load (N)	Displacement (mm)	Energy prior (N*mm)	Energy after (N*mm)	stiffness prior (mN/mm)	stiffness after (mN/mm)				MAX Load (N)	Displacement (mm)	Energy prior (N*mm)	Energy after (N*mm)	stiffness prior (mN/mm)	stiffness after (mN/mm)
Design 2	1	10.75	16.18	4.09	111.2	9.4	6.4		Design 2	1	8.16	15.32	1.84	84.19	22.6	4.5
	2	10.26	12.39	1.61	74.12	27.5	6.5			2	8.18	15.5	1.7	81.55	30.4	3.8
	3	10.8	16.67	3.48	103.08	24.8	3.2			3	7.68	12.28	1.44	59.78	31.9	5.2
	4	11.28	14.01	4.2	89.88	7.7	8.3			4	7.55	12.94	2.88	57.6	4.2	5.7
	5	10.04	16.4	2.45	101.04	19.4	7.2			5	7.59	12.84	1.3	62.93	19.4	4.5
	Median value	10.626	15.13	3.166	95.864	17.76	6.32			Median value	7.832	13.776	1.832	69.21	21.7	4.74
Point of Yield	1	3.24	1.62						Point of Yield	1	2.42	1.1
	2	2.64	0.86							2	2	0.94
	3	2.24	1.73							3	2.35	0.93
	4	2.37	2.25							4	2.25	2.05
	5	1.69	1.37							5	1.94	1.02
	Median value	2.436	1.566							Median value	2.192	1.208
		MAX Load (N)	Displacement (mm)	Energy prior (N*mm)	Energy after (N*mm)	stiffness prior (mN/mm)	stiffness after (mN/mm)				MAX Load (N)	Displacement (mm)	Energy prior (N*mm)	Energy after (N*mm)	stiffness prior (mN/mm)	stiffness after (mN/mm)
Design 3	1	10.64	52.54	5.89	375.03	9.8	1.4		Design 3	1	10.54	67.03	6.25	476.75	2.1	1.2
	2	9.6	51.15	10.44	321.09	6.3	1.3			2	11.27	77.2	8.47	573.79	2.4	1.2
	3	9.52	63.36	9.88	393.7	1	1			3	8.19	47.9	8.18	237.07	1.6	1.6
	4	12.76	51.3	7.78	435.08	5.1	2.2			4	9.39	69.83	9.05	440.59	3.6	0.9
	5	9.93	46.85	8.11	299.25	4.3	1.5			5	10.14	67.2	7.77	450.56	5.6	1
	Median value	10.49	53.04	8.42	364.83	5.3	1.48			Median value	9.906	65.832	7.944	435.752	3.06	1.18
Point of Yield	1	2.93	2.99						Point of Yield	1	2.47	2.93
	2	3.4	5.33							2	2.33	5.16
	3	2.34	5.26							3	1.62	6.37
	4	2.5	2.82							4	2.69	4.68
	5	2.38	3.73							5	3.01	3.19
	Median value	2.71	4.026							Median value	2.424	4.466
		MAX Load (N)	Displacement (mm)	Energy prior (N*mm)	Energy after (N*mm)	stiffness prior (mN/mm)	stiffness after (mN/mm)				MAX Load (N)	Displacement (mm)	Energy prior (N*mm)	Energy after (N*mm)	stiffness prior (mN/mm)	stiffness after (mN/mm)
Design 4	1	36.23	34.12	17.6	882.83	12.2	8.5		Design 4	1	27.02	37.99	26.47	717.45	15.6	6
	2	40.99	33.94	21.73	948.16	23.9	10.2			2	28.65	36.63	10.37	741.58	4.7	6.7
	3	37.01	42.87	25.28	1076.91	29.9	9.6			3	29.53	38.81	22.59	785.06	11.4	6.5
	4	36.73	40.91	34.16	1011.4	12.4	8			4	24.64	35.56	18.54	605.16	7.1	5.6
	5	36.31	39.05	15.84	1048.03	15.6	6.7			5	28.86	38.18	13.31	762.45	29.1	7
	Median value	37.454	38.178	22.922	993.466	18.8	8.6			Median value	27.74	37.434	18.256	722.34	13.58	6.36
Point of Yield	1	9.72	3.08						Point of Yield	1	8.67	4.64
	2	10.54	3.17							2	5.84	2.74
	3	10.85	3.64							3	7.73	4.4
	4	9.72	5.04							4	6.36	3.95
	5	8.6	2.86							5	8.44	2.55
	Median value	9.886	3.558							Median value	7.408	3.656
